# Supplementary material for: Comparative Analysis of NiTi Instruments with Different Alloy Treatments
Source: Materials (Basel). 2024 Sep 30;17(19):4817. doi: 10.3390/ma17194817 (PMC11477650; doi:10.3390/ma17194817)
Supplement: Supplementary file 1 [file materials-17-04817-s001.zip]

Archive with 1 entries (1 files):
- materials-3174312-supplementary.pdf
